# Supplementary material for: Physical fitness and stroke performance in healthy tennis players with different competition levels: A systematic review and meta-analysis
Source: PLoS One. 2022 Jun 3;17(6):e0269516. doi: 10.1371/journal.pone.0269516 (PMC9165775; doi:10.1371/journal.pone.0269516)
Supplement: S1 Table — (XLSX) [file pone.0269516.s001.xlsx]

## Sheet: Assessment of study quality
Table S1: Quality assessment of included studies using the appraisal tool for cross-sectional studies (Downes et al., 2016).
Study/Criteria	1.	2.	3.	4.	5.	6.	7.	8.	9.	10.	11.	12.	13.	14.	15.	16.	17.	18.	19.	20.
Elliott et al. (1990)	1	1	1	0	1	0	NA	1	1	1	1	1	NA	NA	1	1	1	1	0	0
Girard et al. (2005)	1	1	0	1	1	1	NA	1	1	1	1	1	NA	NA	1	1	1	0	0	1
Landlinger et al. (2012)	1	1	0	1	1	1	NA	1	1	1	1	1	NA	NA	1	1	1	1	0	1
Martin et al. (2014)	1	1	0	1	1	1	NA	1	1	1	1	1	NA	NA	1	1	1	0	0	1
Baiget et al. (2016)	1	1	0	1	1	1	NA	1	1	1	1	1	NA	NA	1	1	1	1	0	1
Kramer et al. (2016)	1	1	1	1	1	1	NA	1	1	1	1	1	NA	NA	1	1	1	0	0	1
Ulbricht et al. (2016)	1	1	1	1	1	1	NA	1	1	1	1	1	NA	NA	1	1	1	0	0	1
Sögüt et al. (2017)	1	1	0	1	1	1	NA	1	1	1	1	1	NA	NA	1	1	1	0	0	1
Brechbuhl et al. (2018)	1	1	1	1	1	1	NA	1	1	1	1	1	NA	NA	1	1	1	1	0	1
Mecheri et al. (2019)	1	0	1	1	1	1	NA	1	1	1	1	1	NA	NA	1	1	1	0	0	1
Özkatar Kaya et al. (2019)	1	1	0	1	1	1	NA	1	1	1	1	1	NA	NA	1	1	1	0	0	1
Fett et al. (2020)	1	1	1	1	1	1	NA	1	1	1	1	1	NA	NA	1	1	1	0	0	1
Filipcic et al. (2021)	1	1	0	1	1	1	NA	1	1	1	1	1	NA	NA	1	1	1	1	0	1
Kolman et al. (2021)	1	1	0	1	1	1	NA	1	1	1	1	1	NA	NA	1	1	1	1	0	1
Kramer et al. (2021)	1	1	1	1	1	1	NA	1	1	1	1	1	NA	NA	1	1	1	0	0	1
Sanchez-Pay et al. (2021)	1	1	0	1	1	1	NA	1	1	1	1	1	NA	NA	1	1	1	1	0	1
Legend: 1 = "yes"; 0 = "no"; – = "do not know"; NA = "not applicable"; green = questions (1, 4, 10, 11, 12, 16, 18) related to the quality of reporting; blue = questions (2, 3, 5, 8, 17, 19, 20) related to study design quality; grey = questions (6, 7, 9, 13, 14, 15) related to risk of bias
Questions/Criteria
Introduction
1. Were the aims/objectives of the study clear?
Methods
2. Was the study design appropriate for the stated aim(s)?
3. Was the sample size justified?
4. Was the target/reference population clearly defined? (Is it clear who the research was about?)
5. Was the sample frame taken from an appropriate population base so that it closely represented the target/reference population under investigation?
6. Was the selection process likely to select subjects/participants that were representative of the target/reference population under investigation?
7. Were measures undertaken to address and categorise non-responders?
8. Were the risk factor and outcome variables measured appropriate to the aims of the study?
9. Were the risk factor and outcome variables measured correctly using instruments/measurements that had been trialled, piloted or published previously?
10. Is it clear what was used to determined statistical significance and/or precision estimates? (e.g. p-values, confidence intervals)
11. Were the methods (including statistical methods) sufficiently described to enable them to be repeated?
Results
12. Were the basic data adequately described?
13. Does the response rate raise concerns about non-response bias?
14. If appropriate, was information about non-responders described?
15. Were the results internally consistent?
16. Were the results presented for all the analyses described in the methods?
Disussion
17. Were the authors' discussions and conclusions justified by the results?
18. Were the limitations of the study discussed?
Other
19. Were there any funding sources or conflicts of interest that may affect the authors’ interpretation of the results?
20. Was ethical approval or consent of participants attained?
